# Supplementary material for: Palerasnitsynus gen. n. (Trichoptera, Psychomyiidae) from Burmese amber
Source: Zookeys. 2011 Sep 24;(130):323–30. doi: 10.3897/zookeys.130.1449 (PMC3260769; doi:10.3897/zookeys.130.1449)
Supplement: XML Treatment for Palerasnitsynus [file zookeys.130.1449-treatment1.xml]

<!DOCTYPE tp:taxon-treatment
  PUBLIC "-//TaxonX//DTD Taxonomic Treatment Publishing DTD v0 20100105//EN" "tax-treatment-NSO.dtd">
<tp:taxon-treatment xmlns:tp="http://www.plazi.org/taxpub"><tp:treatment-meta><mixed-citation publication-type="journal"><person-group><name><surname>Wichard</surname><given-names>Wilfried</given-names></name><name><surname>Ross</surname><given-names>Emma</given-names></name><name><surname>Ross</surname><given-names>Andrew J.</given-names></name></person-group><article-title>
                    <italic>Palerasnitsynus</italic> gen. n. (Trichoptera, Psychomyiidae) from Burmese amber</article-title><source>Zookeys</source><day>24</day><month>9</month><year>2011</year><volume>2011</volume><issue>130</issue><fpage>323</fpage><lpage>330</lpage><pub-id pub-id-type="doi">10.3897/zookeys.130.1449</pub-id></mixed-citation></tp:treatment-meta><tp:nomenclature><tp:taxon-name>
                            <tp:taxon-name-part taxon-name-part-type="genus">Palerasnitsynus</tp:taxon-name-part>
                            <object-id xmlns:xlink="http://www.w3.org/1999/xlink" xlink:type="simple">urn:lsid:zoobank.org:act:FD7212F5-2A0A-41AF-834B-B429CEF89188</object-id>
                        		<object-id xmlns:xlink="http://www.w3.org/1999/xlink" xlink:type="simple">http://species-id.net/wiki/Palerasnitsynus</object-id>
                        </tp:taxon-name><tp:taxon-status xmlns:xlink="http://www.w3.org/1999/xlink" xlink:type="simple">gen. n.</tp:taxon-status></tp:nomenclature><tp:treatment-sec sec-type="Type species"><title>Type species.</title><p><italic><tp:taxon-name>Palerasnitsynus ohlhoffi</tp:taxon-name></italic> sp. n.</p></tp:treatment-sec><tp:treatment-sec sec-type="Etymology"><title>Etymology.</title><p>The new genus is named after Prof. Dr. Alexandr P. Rasnitsyn on the occasion of his 75<sup>th</sup> birthday, in recognition of his extensive work on Palaeoentomology.</p></tp:treatment-sec><tp:treatment-sec sec-type="Diagnosis"><title>Diagnosis.</title><p>Genus <italic><tp:taxon-name>Palerasnitsynus</tp:taxon-name></italic> gen. n. differs from all extant genera (<italic><tp:taxon-name>Paduniella</tp:taxon-name></italic> Ulmer, 1913, <italic><tp:taxon-name>Psychomyia</tp:taxon-name></italic> Latreille, 1829, <italic><tp:taxon-name>Psychomyiella</tp:taxon-name></italic> Ulmer, 1908, <italic><tp:taxon-name>Lype</tp:taxon-name></italic> Mclachlan, 1878, <italic><tp:taxon-name>Padangpsyche</tp:taxon-name></italic> Malicky, 1993, <italic><tp:taxon-name>Tinodes</tp:taxon-name></italic> Curtis, 1834, <italic><tp:taxon-name>Trawaspsyche</tp:taxon-name></italic> Malicky, 2004, <italic><tp:taxon-name>Eoneureclipsis</tp:taxon-name></italic> Kimmins, 1955, and <italic><tp:taxon-name>Zelandoptila</tp:taxon-name></italic> Tillyard, 1924) and the extinct genus (<italic><tp:taxon-name>Arkharia</tp:taxon-name></italic> Sukatsheva, 1982) by the absence of apical fork III in the forewing.</p></tp:treatment-sec><tp:treatment-sec sec-type="Description"><title>Description.</title><p>Head: Ocelli absent. Antennae filiform, almost as long as forewings; each scapus only slightly longer than each pedicel and individual flagellomeres; flagellomeres cylindrical. Maxillary palps 5-segmented in both sexes, terminal 5<sup>th</sup> segment flexible, annulated, and at least twice as long as each of the other segments. Labial palps 3-segmented with flexible, annulated, long terminal segments.</p><p>Thorax: Mesoscutum with one pair of setal warts. Legs with tibial spurs 2/4/4. Wings elongate, rounded at apex, hind wings narrower than forewings. Forewing subcosta (Sc) simple, terminating into costa (C) at about three quarters the length of wing. Radius R<sub>1</sub> simple; R<sub>2+3</sub> unforked, R<sub>4+5</sub> forking into R<sub>4</sub> and R<sub>5</sub> (fork II) close to potential crossvein r; discoidal cell (Dc) short. Media M<sub>1+2</sub> unforked, M<sub>3+4</sub> forking into M<sub>3</sub> and M<sub>4</sub> (fork IV); crossvein m indistinct; median cell (Mc) apparently open. Cubitus Cu<sub>1</sub> bifurcated into Cu<sub>1a</sub> and Cu<sub>1b</sub> (fork V); Cu<sub>2</sub> simple; crossvein m-cu apparently present, closing thyridial cell (Tc). Forewings with forks II, IV, and V.<!--PageBreak--></p></tp:treatment-sec></tp:taxon-treatment>
