# Supplementary material for: Palerasnitsynus gen. n. (Trichoptera, Psychomyiidae) from Burmese amber
Source: Zookeys. 2011 Sep 24;(130):323–30. doi: 10.3897/zookeys.130.1449 (PMC3260769; doi:10.3897/zookeys.130.1449)
Supplement: XML Treatment for Palerasnitsynus [file zookeys.130.1449-treatment3.xml]

<!DOCTYPE tp:taxon-treatment
  PUBLIC "-//TaxonX//DTD Taxonomic Treatment Publishing DTD v0 20100105//EN" "tax-treatment-NSO.dtd">
<tp:taxon-treatment xmlns:tp="http://www.plazi.org/taxpub"><tp:treatment-meta><mixed-citation publication-type="journal"><person-group><name><surname>Wichard</surname><given-names>Wilfried</given-names></name><name><surname>Ross</surname><given-names>Emma</given-names></name><name><surname>Ross</surname><given-names>Andrew J.</given-names></name></person-group><article-title>
                    <italic>Palerasnitsynus</italic> gen. n. (Trichoptera, Psychomyiidae) from Burmese amber</article-title><source>Zookeys</source><day>24</day><month>9</month><year>2011</year><volume>2011</volume><issue>130</issue><fpage>323</fpage><lpage>330</lpage><pub-id pub-id-type="doi">10.3897/zookeys.130.1449</pub-id></mixed-citation></tp:treatment-meta><tp:nomenclature><tp:taxon-name>
                            <tp:taxon-name-part taxon-name-part-type="genus">Palerasnitsynus</tp:taxon-name-part>
                        </tp:taxon-name><tp:taxon-status xmlns:xlink="http://www.w3.org/1999/xlink" xlink:type="simple">sp. female</tp:taxon-status><xref ref-type="fig" rid="F4">Figs 4</xref><xref ref-type="fig" rid="F5">–5</xref></tp:nomenclature><tp:treatment-sec sec-type="Material"><title>Material.</title><p>Female imago in Burmese amber, late Albian, Myanmar; deposited in National Museums Scotland, Edinburgh; specimen no. G.2010.20.35 (ex Scott Anderson Coll.).</p></tp:treatment-sec><tp:treatment-sec sec-type="Description"><title>Description.</title><p>Length of female (tip of head to tip of abdomen) 2.7 mm; forewing length 2.57 mm.</p><p>Head: Length 0.23 mm, width 0.47mm; filiform antennae each with 28 segments (including basal antennal segment), basal antennal segment twice as wide as other segments and twice as long as first segment; eyes large and bulbous, ocelli absent; maxillary palps 5-segmented, terminal segment flexible, annulated, and long (0.31mm), and nearly three times longer than each of the other segments (of similar length to each other); labial palps 3-segmented, also with long, flexible and annulated terminal segment.</p><p>Thorax: Mesoscutum with setal warts. Forelegs not easy to see; however, each may have 2 short spurs at end of tibia; mid legs each with 2 long spurs at end of tibia, 1 long preapical spur and possibly the base of a second; hind leg with 2 long spurs at end of tibia and 2 long preapical spurs. Tibial spurs: 2?/4?/4.</p><p>Wings with short fringe hairs on the anterior margin and long fringe hairs on posterior margin. Left forewing length 2.57mm; Sc dark and simple, terminating about three-quarters of length of anterior margin; R<sub>1</sub> simple; Rs branching twice, first branch originating at mid-wing, R<sub>2+3</sub> simple, R<sub>3+4</sub> branched (= fork II); discoidal cell (Dc) present (crossvein faint); M branching twice, first branch originating at mid-wing, M<sub>1+2</sub> simple, M<sub>3+4</sub> branched (= fork IV); Cu branching distally (= fork V); anal veins not visible. Left hindwing apex obscured; Sc dark and simple, terminating about three-quarters of length of anterior margin; R<sub>1</sub> simple, Rs branching once; crossvein r present, discoidal cell present; R<sub>4+5</sub> connected to M<sub>1+2</sub> by the crossvein r-m; M branching twice, M<sub>1+2</sub> ending with short apical fork III, M<sub>3+4</sub> simple; Cu branching once (= fork V), connected to M by the oblique crossvein m-cu closing thyridial cell apically; anal veins not visible. Forewings each with apical forks II, IV, and V; hind wings each with apical forks III and V.</p><p>Genitalia: Length 0.3mm. Typical long and simple ovipositor present; narrow cleft medio-ventrally and a pair of short apodemes apically.</p><fig id="F4" position="float" orientation="portrait"><label>Figure 4.</label><caption><p><italic><tp:taxon-name>Palerasnitsynus</tp:taxon-name></italic> sp. female in ventral view. Scale bar 1mm.</p></caption><graphic xmlns:xlink="http://www.w3.org/1999/xlink" xlink:href="ZooKeys-130-323-g004.jpg" position="float" orientation="portrait" xlink:type="simple"/></fig><fig id="F5" position="float" orientation="portrait"><label>Figure 5.</label><caption><p><italic><tp:taxon-name>Palerasnitsynus</tp:taxon-name></italic> sp. female left forewing (part) and left hind wing (part). Scale bar 1mm.</p></caption><graphic xmlns:xlink="http://www.w3.org/1999/xlink" xlink:href="ZooKeys-130-323-g005.jpg" position="float" orientation="portrait" xlink:type="simple"/></fig></tp:treatment-sec><tp:treatment-sec sec-type="Remarks"><title>Remarks.</title><p>Due to the characteristic features (ocelli absent; maxillary palps 5-segmented and with terminal segment flexible and annulated; mesoscutum with one pair of setal warts; and tibial spurs probably 2/4/4), the female probably belongs to the <tp:taxon-name>Psychomyiidae</tp:taxon-name>. Due to the absence of forewing apical fork III, the specimen belongs to the genus <italic><tp:taxon-name>Palerasnitsynus</tp:taxon-name></italic> gen.n. The female and <italic><tp:taxon-name>Palerasnitsynus ohlhoffi</tp:taxon-name></italic> sp. n. agree in the forewing venation and differ in the hind wing; the discoidal cells are closed and short forks III are present in the female hind wings, but both traits are absent in <italic><tp:taxon-name>Palerasnitsynus ohlhoffi</tp:taxon-name></italic> sp. n. There is no evidence to identify this female specimen as <italic><tp:taxon-name>Palerasnitsynus ohlhoffi</tp:taxon-name></italic> sp. n<!--PageBreak--><!--PageBreak-->.</p></tp:treatment-sec></tp:taxon-treatment>
